# Supplementary material for: Diversity of Free-Living Amoebae in New Zealand Groundwater and Their Ability to Feed on Legionella pneumophila
Source: Pathogens. 2024 Aug 7;13(8):665. doi: 10.3390/pathogens13080665 (PMC11357516; doi:10.3390/pathogens13080665)
Supplement: Supplementary file 1 [file pathogens-13-00665-s001.zip]

Archive with 1 entries (1 files):
- pathogens-3102190-supplementary.pdf
